# Supplementary material for: The Effect of Drying Methods and Extraction Techniques on Oleuropein Content in Olive Leaves
Source: Plants (Basel). 2022 Mar 24;11(7):865. doi: 10.3390/plants11070865 (PMC9003305; doi:10.3390/plants11070865)
Supplement: Supplementary file 1 [file plants-11-00865-s001.zip]

Archive with 1 entries (1 files):
- plants-1607968-supplementary.pdf
